# Supplementary material for: A Simple Evaluation of Soil Quality of Waterlogged Purple Paddy Soils with Different Productivities
Source: PLoS One. 2015 May 21;10(5):e0127690. doi: 10.1371/journal.pone.0127690 (PMC4440743; doi:10.1371/journal.pone.0127690)
Supplement: S1 Data — (XLSX) [file pone.0127690.s001.xlsx]

## Sheet: Figure 1
	ID	Longitude E (°)	Latitude N (°)
Tianxing	TX1	105.265	29.0414
	TX2	105.325	29.0154
	TX3	105.309	28.9272
	TX4	105.337	28.9532
	TX5	105.373	28.991
	TX6	105.325	29.0621
	TX7	105.423	29.0369
	TX8	105.428	28.9806
	TX9	105.487	29.0317
Luxian	LX1	105.339	29.1251
	LX2	105.339	29.1733
	LX3	105.354	29.2074
	LX4	105.391	29.1792
	LX5	105.423	29.1451
	LX6	105.437	29.1851
	LX7	105.418	29.2318
	LX8	105.467	29.2089
	LX9	105.506	29.1644
Tongliang	TL1	106.067	29.8811
	TL2	105.979	29.8177
	TL3	106.036	29.7652
	TL4	106.091	29.7839
	TL5	106.14	29.8169
	TL6	106.147	29.7616
	TL7	106.071	29.7148
	TL8	106.09	29.6717
	TL9	106.022	29.6656
Beibei	BB1	106.376	29.7779
	BB2	106.411	29.7731
	BB3	106.466	29.7739
	BB4	106.423	29.8068
	BB5	106.413	29.845
	BB6	106.374	29.8718
	BB7	106.468	29.8503
	BB8	106.507	29.8096
	BB9	106.367	29.82

## Sheet: Figure 2
Mean values of signature PLFAs in each typical location
		14:0 ISO	14:00:00	15:1 ISO F	unknown 14.502	15:0 ISO	15:0 ANTEISO	15:1 w6c	15:00:00	16:1 ISO H	16:0 N alcohol	16:0 ISO	16:0 ANTEISO	16:1 w9c	16:1 w7c/15 iso 2OH	16:1 w5c	16:00:00	15:0 ISO 3OH	15:0 3OH	16:0 10 methyl	16:1 2OH	17:0 ISO	17:0 ANTEISO	17:1 w8c	17:0 CYCLO	17:00:00	17:0 10 methyl	18:2 w6,9c/18:0 ANTE	18:1 w9c	18:1 w7c	18:00:00	11 methyl 18:1 w7c	TBSA 10Me18:0	19:0 CYCLO w8c	20:4 w6,9,12,15c	20:00:00
Tianxing	HPPS	0.586294	0.575617	0.0555243	0.0863443	2.81252	1.90824	0.0701575	0.592498	0.310036	0.0848045	1.42654	0.0507354	0.184369	1.92353	0.76347	5.09808	0.105263	1.6	2.7025	0.540904	0.987877	0.681991	0.250636	1.36308	0.485674	0.288433	1.13443	1.99337	2.89646	1.03164	0.200257	0.527091	2.35134	0.421193	0.211035
	MPPS	0.156009	0.263822	0.0555243	0.0863443	1.54168	0.876641	0.0477879	0.243745	0.160745	0.065407	0.695959	0.0458526	0.111736	1.00604	0.630531	3.34639	0.0377109	0.219391	1.61048	0.309073	0.648669	0.448408	0.128992	0.716211	0.225101	0.176052	0.54745	1.33669	1.59672	0.79966	0.22404	0.438323	1.66968	0.252595	0.168235
	LPPS	0.213229	0.343306	0.0358831	0.0591502	1.81552	1.05765	0.0270264	0.293154	0.170661	0.065407	0.870987	0.0317566	0.123525	1.051	0.514832	3.49507	0.0103154	0.193034	1.75548	0.306769	0.671724	0.460944	0.133543	0.780092	0.27012	0.184226	0.612484	1.29027	1.57649	0.763543	0.172311	0.427391	1.8968	0.375223	0.153708
Luxian	HPPS	0.570966	0.525057	0.0509813	0.0833747	3.21015	2.23507	0.0477879	0.562455	0.416976	0.154494	1.61773	0.064798	0.291965	2.28891	0.797651	4.54754	0.105263	1.73354	3.96176	0.540904	1.06173	1.06365	0.388802	1.1302	0.393977	0.575366	1.11358	2.14873	2.40741	1.57963	0.446141	1.53024	2.27739	0.421193	0.200125
	MPPS	0.323819	0.428981	0.0509813	0.0833747	2.21774	1.27469	0.0477879	0.396778	0.198191	0.0764553	0.84837	0.034798	0.114729	1.47389	0.498671	4.11633	0.0377109	0.219391	2.17126	0.343582	0.652113	0.461822	0.153123	0.941879	0.308464	0.168172	0.93861	1.45301	1.82114	0.960648	0.170419	0.378516	1.63584	0.208402	0.200812
	LPPS	0.350388	0.403371	0.0358831	0.0664945	2.06414	1.31302	0.0382482	0.365859	0.210488	0.059354	0.786341	0.034798	0.114729	1.4289	0.449875	3.64415	0.0103154	0.203617	2.41052	0.367196	0.669568	0.505665	0.130623	1.00289	0.29192	0.152954	0.50421	1.03153	1.63851	0.788258	0.253179	0.398728	1.77709	0.208402	0.122593
Tongliang	HPPS	0.564107	0.59241	0.0505975	0.0908885	2.85094	2.0832	0.0878923	0.538968	0.37134	0.112278	0.935543	0.0811468	0.163671	4.78255	0.965437	6.11659	0.0560739	1.5	1.9663	0.540904	0.906202	0.704604	0.333504	1.56206	0.432607	0.218087	1.43804	2.18398	3.703	1.05419	0.267793	0.556475	2.20913	0.456077	0.253274
	MPPS	0.356017	0.427799	0.0307557	0.0846439	1.72751	1.47581	0.0711544	0.418922	0.19329	0.0961326	0.90075	0.0614749	0.123993	1.48666	0.527842	3.96929	0.0136247	0.28574	1.9152	0.306769	0.650731	0.551193	0.206022	0.874866	0.315701	0.171862	1.02231	1.57771	2.10298	0.883815	0.0933145	0.307812	1.56458	0.319169	0.191874
	LPPS	0.280161	0.380452	0.0307557	0.0504894	1.36829	1.29866	0.0561475	0.37316	0.127021	0.0671129	0.693422	0.0676224	0.136392	1.71313	0.384414	3.58261	0.0149871	0.183851	1.38662	0.306769	0.588543	0.509628	0.185468	0.837325	0.313873	0.120628	0.788661	1.02082	2.15966	0.84748	0.0968394	0.264139	0.786693	0.377471	0.117381
Beibei	HPPS	0.509999	0.608441	0.087587	0.126446	2.77765	2.23783	0.0779716	0.540813	0.332842	0.078975	1.00701	0.0390244	0.376445	2.78004	1.42568	5.62816	0.0560739	1.4	3.65693	0.444007	0.906685	0.814985	0.367653	1.40443	0.411699	0.289155	0.985711	2.18398	3.09767	1.20111	0.364369	0.677085	2.22098	0.55129	0.178824
	MPPS	0.399623	0.448174	0.0453033	0.0854599	1.87013	1.47158	0.0676071	0.405984	0.224149	0.0696315	1.00533	0.0354767	0.342223	1.49737	0.759407	3.72404	0.0270796	0.487927	1.9167	0.306769	0.745794	0.588231	0.25225	0.83039	0.418192	0.187854	0.774048	1.46644	1.87721	1.28436	0.127609	0.452877	1.65931	0.531501	0.124084
	LPPS	0.275045	0.32985	0.032621	0.0504212	1.77384	1.36959	0.0537801	0.41746	0.218609	0.0604838	0.938795	0.0218571	0.106881	1.21693	0.60875	3.60756	0.030749	0.321759	2.47951	0.367179	0.745434	0.517301	0.221449	0.766002	0.309258	0.224587	0.807606	1.72515	2.04786	1.03133	0.221487	0.430529	2.20913	0.440603	0.124156

## Sheet: Figure 3
	HPPS	MPPS	LPPS
ACP	0.196	0.163	0.144
TB	0.196	0.118	0.113
AP	0.14	0.127	0.069
AMF	0.123	0.082	0.065
TN	0.07	0.046	0.034
Standard deviation of overall index values
S.D.	0.036	0.068	0.063

## Sheet: Figure 4
	ID	SQI	Yield (kg ha-1)
Tianxing	TX1	0.7915	7500
	TX2	0.7938	7950
	TX3	0.6974	8250
	TX4	0.6206	6600
	TX5	0.6349	7050
	TX6	0.5777	7200
	TX7	0.4811	5850
	TX8	0.4814	5550
	TX9	0.4589	5250
Luxian	LX1	0.714	7650
	LX2	0.7295	8100
	LX3	0.6893	7800
	LX4	0.4347	6450
	LX5	0.4549	7200
	LX6	0.4633	7050
	LX7	0.3276	5250
	LX8	0.4158	5550
	LX9	0.295	5550
Tongliang	TL1	0.7334	8250
	TL2	0.7393	8700
	TL3	0.683	8550
	TL4	0.5795	7050
	TL5	0.6071	7200
	TL6	0.5444	7200
	TL7	0.3957	5400
	TL8	0.4206	5700
	TL9	0.3952	5550
Beibei	BB1	0.6746	7950
	BB2	0.7402	8700
	BB3	0.7091	8100
	BB4	0.476	6900
	BB5	0.4921	6750
	BB6	0.5251	7200
	BB7	0.4727	5250
	BB8	0.486	5550
	BB9	0.4485	5700
